# Supplementary material for: Computational Chemical Imaging for Cardiovascular Pathology: Chemical Microscopic Imaging Accurately Determines Cardiac Transplant Rejection
Source: PLoS One. 2015 May 1;10(5):e0125183. doi: 10.1371/journal.pone.0125183 (PMC4416885; doi:10.1371/journal.pone.0125183)
Supplement: S1 Table — (XLS) [file pone.0125183.s003.xls]

## Sheet: Sheet1
	Training	Validation
Myocardium	218024	229001
Endocardium	3508	4317
Lymohocyte	18671	3219
Fibrosis Myocardium	11904	18158
Fibrosis Endocardium	77287	51848
